# Supplementary material for: Decreasing Incidence of Gastric Cancer with Increasing Time after Helicobacter pylori Treatment: A Nationwide Population-Based Cohort Study
Source: Antibiotics (Basel). 2022 Aug 3;11(8):1052. doi: 10.3390/antibiotics11081052 (PMC9405442; doi:10.3390/antibiotics11081052)
Supplement: Supplementary file 1 [file antibiotics-11-01052-s001.zip]

Archive with 4 entries (4 files):
- Figure_S1.pdf
- Figure_S2.pdf
- Figure_S3.pdf
- Supple._Tables_and_figure_legends.pdf
